# Supplementary material for: Complexes of Hydrogen Peroxide, the Simplest Chiral Molecule, with L- and D-Serine Enantiomers and Their Clusters: MP2 and DFT Calculations
Source: Molecules. 2024 Aug 21;29(16):3955. doi: 10.3390/molecules29163955 (PMC11356864; doi:10.3390/molecules29163955)
Supplement: Supplementary file 1 [file molecules-29-03955-s001.zip]

Archive with 1 entries (1 files):
- molecules-3093715-supplementary-final_1 1.pdf
